# Supplementary material for: Replacing Manual Operation with Bio-Automation II: Construction of a Biological Digestion Gene Circuit to Eliminate the Interference of Food Matrices in the Rapid Detection of Heavy Metals
Source: Foods. 2025 Nov 6;14(21):3798. doi: 10.3390/foods14213798 (PMC12609072; doi:10.3390/foods14213798)
Supplement: Supplementary file 1 [file foods-14-03798-s001.zip]

Archive with 1 entries (1 files):
- foods-3955738-supplementary.pdf
